# Supplementary material for: Improved Performance of NbOx Resistive Switching Memory by In-Situ N Doping
Source: Nanomaterials (Basel). 2022 Mar 21;12(6):1029. doi: 10.3390/nano12061029 (PMC8949618; doi:10.3390/nano12061029)
Supplement: Supplementary file 1 [file nanomaterials-12-01029-s001.zip]

Archive with 1 entries (1 files):
- nanomaterials-1597768-supplementary.pdf
